# Supplementary material for: The Influence of Electroconvulsive Therapy (ECT) on Brain-Derived Neurotrophic Factor (BDNF) Plasma Level in Patients with Schizophrenia—A Systematic Review and Meta-Analysis
Source: J Clin Med. 2023 Sep 2;12(17):5728. doi: 10.3390/jcm12175728 (PMC10488522; doi:10.3390/jcm12175728)
Supplement: Supplementary file 1 [file jcm-12-05728-s001.zip]

Archive with 1 entries (1 files):
- jcm-2553958-supplementary.pdf
